# Supplementary material for: Prognostic Stratification Based on HIF-1 Signaling for Evaluating Hypoxic Status and Immune Infiltration in Pancreatic Ductal Adenocarcinomas
Source: Front Immunol. 2021 Dec 3;12:790661. doi: 10.3389/fimmu.2021.790661 (PMC8677693; doi:10.3389/fimmu.2021.790661)
Supplement: Supplementary file 5 [file Table_1.xlsx]

## Sheet: Sheet1
Table S1. The sequences of primers for the nine genes of our model.
Gene	Oligonucleotide sequence (5′–3′)
ARNTL2	F-TGCCCTATGTGACAATGATGAC
	R-TAGAGGGTCCACTGGATGTCACT
DSG3	F-ACAGACAGTCAGAACAATCGGTGT
	R-CAGGGCTTGTGGTTGGGTAAG
DCBLD2	F-GTATGCTCAGCCACTGGTAGGA
	R-GCCCTGGTGAGTTGTAAGGATCT
GZMK	F-AAGTTACTACAACGGCGACCCT
	R-TAGCGTGGAAGACACCTTTACAGA
SLC38A11	F-CTGCTGCCTCCATCAGTCAT
	R-TCAGTTCCTTTAGGGTTTGCTC
FAM83A	F-ATCCGGAGTGTGGAAGGAGAG
	R-TCCAGACAGGACAAATCTCCAGT
IGF2BP2	F-CAGATGAGACCAAACTAGCCGAA
	R-TCAGTCTTCCAACCAAGCCATT
TPX2	F-GGTACTTCCAATCACCGTCCC
	R-TCATCTTCTTTGGTGGGCATTC
FOXM1	F-CTCAATGGAGAGTGAAAACGCA
	R-GGGCATTTTGAACAGGAAGG
