# Supplementary material for: Prognostic Stratification Based on HIF-1 Signaling for Evaluating Hypoxic Status and Immune Infiltration in Pancreatic Ductal Adenocarcinomas
Source: Front Immunol. 2021 Dec 3;12:790661. doi: 10.3389/fimmu.2021.790661 (PMC8677693; doi:10.3389/fimmu.2021.790661)
Supplement: Supplementary file 6 [file Table_2.xlsx]

## Sheet: Table S2
ID	HR	HR.95L	HR.95H	pvalue
PGK1	1.45878	1.12414	1.89303	0.00450945
P4HA1	1.36009	1.09103	1.6955	0.00624492
SLC2A1	1.23474	1.08004	1.41159	0.00201901
ENO2	1.26469	1.04071	1.53688	0.0182168
LDHA	1.5404	1.18488	2.00259	0.00125064
HK2	1.25727	1.06119	1.48958	0.00813356
ADM	1.2234	1.05932	1.41288	0.0060628
GAPDH	1.61073	1.24176	2.08934	0.000329122
AK4	1.25257	1.02915	1.52449	0.024666
SLC16A3	1.40594	1.15193	1.71595	0.000804663
LOXL2	1.2193	1.03249	1.43991	0.0194524
CDCP1	1.52159	1.21969	1.8982	0.000199206
PFKP	1.35747	1.06753	1.72615	0.0126655
LAMB3	1.29138	1.11602	1.49428	0.00059431
ITGA2	1.29763	1.09525	1.5374	0.00259812
ANLN	1.49365	1.2559	1.77641	5.74e-06
CDH3	1.32571	1.13572	1.54747	0.000353403
LAMC2	1.33992	1.16227	1.54472	5.53e-05
EPHA2	1.23141	1.04628	1.4493	0.0122738
AHNAK2	1.261	1.07752	1.47572	0.00384537
ARNTL2	1.75967	1.41939	2.18152	2.55e-07
MBOAT2	1.31544	1.09164	1.58513	0.00395785
BCAR3	1.58992	1.24645	2.02805	0.000188482
CELSR1	1.48458	1.17013	1.88352	0.00113881
DLGAP5	1.61761	1.26947	2.06123	0.000100402
ITGA3	1.49276	1.2525	1.77911	7.66e-06
ZNF185	1.46305	1.18851	1.80101	0.000332406
SEMA4B	1.41649	1.1384	1.7625	0.00179365
NR1D1	1.29021	1.03297	1.61151	0.0247111
METTL7A	0.742537	0.600847	0.917638	0.00585832
IGF2BP2	1.60399	1.28376	2.0041	3.2e-05
TNNT1	1.14538	1.02779	1.27642	0.0140504
MET	1.46703	1.23438	1.74352	1.36e-05
SDC4	1.45215	1.11516	1.89098	0.00562231
AKAP7	0.799604	0.660442	0.968087	0.0218815
AP1S3	1.3766	1.10224	1.71925	0.00482679
CLU	0.799213	0.6819	0.936707	0.00565321
FLT3	0.804972	0.652385	0.993248	0.0430585
TRIP13	1.65727	1.29526	2.12046	5.89e-05
ECT2	1.49449	1.179	1.89439	0.000896543
AREG	1.23852	1.08505	1.4137	0.00152812
EREG	1.29014	1.13654	1.4645	8.19e-05
ITPR3	1.45221	1.15218	1.83037	0.00157988
KRT16	1.1808	1.06596	1.30802	0.00145513
IGF2BP3	1.33524	1.12666	1.58244	0.000849909
GNA15	1.35963	1.08036	1.71108	0.008821
LAMA3	1.37754	1.15954	1.63652	0.000268445
FSCN1	1.30951	1.06145	1.61554	0.0118532
MPZL2	1.24954	1.02772	1.51925	0.0254742
COL7A1	1.28653	1.10288	1.50076	0.00134592
AQP1	0.811033	0.681798	0.964764	0.0180294
FOXM1	1.76098	1.4032	2.20999	1.04e-06
TPX2	1.72782	1.40442	2.12569	2.32e-07
NEK2	1.50377	1.20556	1.87576	0.000297347
GATM	0.873209	0.77587	0.98276	0.0245535
MYOF	1.32019	1.04754	1.66382	0.0186018
CENPF	1.53751	1.23838	1.9089	9.75e-05
CRABP2	1.19675	1.05956	1.35171	0.00383824
FLNB	1.31797	1.09473	1.58673	0.00354696
MMP14	1.24835	1.00633	1.54858	0.0436591
ASAP2	1.29309	1.0378	1.61118	0.0219856
HIST1H2BC	1.3064	1.09659	1.55636	0.00276955
DSG2	1.32515	1.10316	1.59182	0.00261667
ITGB6	1.26911	1.10107	1.46279	0.00100693
SLC17A4	0.837469	0.72395	0.968788	0.0170035
IRAK2	1.47382	1.16491	1.86464	0.00122956
TOP2A	1.51512	1.23527	1.85837	6.67e-05
PLAU	1.32348	1.10357	1.58722	0.0025038
NT5E	1.36552	1.15377	1.61613	0.000290336
ACKR1	0.842029	0.73984	0.958332	0.00919493
DKK1	1.20245	1.07311	1.34737	0.00149692
MELK	1.37238	1.12076	1.68049	0.00218999
CDA	1.26895	1.1	1.46385	0.00108551
APOL1	1.20643	1.00261	1.45168	0.0468592
AMIGO2	1.30965	1.06171	1.6155	0.0117642
TFAP2A	1.28733	1.06214	1.56026	0.0100382
FAM83D	1.22834	1.05257	1.43345	0.00904641
HIST1H2AI	1.28457	1.03448	1.59512	0.0234018
PLA2G16	1.39397	1.11713	1.73943	0.00327662
C6	0.871948	0.785068	0.968442	0.0105048
UBE2C	1.52708	1.26684	1.84079	8.95e-06
FAM83A	1.23282	1.11768	1.35983	2.87e-05
ITGB4	1.28821	1.08695	1.52672	0.00347831
ANXA8	1.23765	1.09558	1.39814	0.000609496
HIST2H2BE	1.27591	1.05291	1.54613	0.0129173
PPL	1.31113	1.08152	1.5895	0.00582024
KRT6A	1.11819	1.04143	1.20061	0.00207887
SLC4A4	0.890301	0.809889	0.978698	0.0161382
TSPAN7	0.797148	0.673881	0.942964	0.00816523
SERPINB5	1.22367	1.08009	1.38634	0.00152565
SEMA7A	1.22812	1.03321	1.4598	0.0197775
DCBLD2	1.35994	1.16465	1.58798	0.000101446
FAM46C	0.789984	0.642288	0.971642	0.0255898
MMP13	1.14573	1.00983	1.29991	0.0346961
SLC38A11	0.640444	0.518149	0.791604	3.76e-05
WNT7B	1.24178	1.02491	1.50455	0.0270225
HIST1H2BJ	1.44891	1.18776	1.76749	0.000255366
KRT7	1.37872	1.18031	1.61048	5.1e-05
KRT17	1.1899	1.07416	1.31812	0.000868218
MUC16	1.21099	1.08605	1.3503	0.000569222
SELP	0.79541	0.674472	0.938033	0.00652475
C7	0.830843	0.753095	0.916617	0.000218309
GJB2	1.18447	1.00538	1.39546	0.0429579
TNS4	1.13758	1.02288	1.26514	0.0174485
SFN	1.23067	1.06034	1.42836	0.00631882
DCDC2	0.861795	0.748877	0.99174	0.0379199
PTGES	1.25332	1.08921	1.44215	0.00161352
COX6B2	1.27984	1.10039	1.48856	0.00136907
KCNN4	1.21014	1.03377	1.41661	0.0176326
ABCB1	0.786772	0.655845	0.943835	0.00981132
CD48	0.79726	0.670201	0.948408	0.0105277
KRT19	1.26874	1.08967	1.47723	0.00216797
GPR87	1.22127	1.09533	1.36169	0.000318691
GJB4	1.21204	1.02479	1.4335	0.0247081
HIST1H3H	1.2916	1.09737	1.52021	0.00208791
S100A2	1.15378	1.05974	1.25617	0.000975526
KRT14	1.15059	1.04279	1.26953	0.00519461
PDZK1	0.834973	0.705386	0.988367	0.0360874
MUC4	1.1553	1.0226	1.30522	0.0204002
CCL19	0.873436	0.789834	0.965887	0.00838664
ADH1B	0.816834	0.731303	0.912367	0.000336936
PAH	0.786201	0.668595	0.924494	0.00361889
GJB6	1.14151	1.00513	1.29641	0.0414787
SCN7A	0.798892	0.687125	0.928841	0.00350084
CST6	1.13952	1.02324	1.26901	0.0173927
SCEL	1.1548	1.03743	1.28546	0.00849091
COL17A1	1.12482	1.02389	1.2357	0.0142045
GZMK	0.817932	0.709275	0.943235	0.00571765
PADI1	1.10184	1.01503	1.19606	0.0205379
DSG3	1.21171	1.09818	1.33699	0.000130446
